# Supplementary material for: Perception of and Vaccine Readiness towards Mpox among Men Who Have Sex with Men Living with HIV in China: A Cross-Sectional Study
Source: Vaccines (Basel). 2023 Feb 23;11(3):528. doi: 10.3390/vaccines11030528 (PMC10059946; doi:10.3390/vaccines11030528)
Supplement: Supplementary file 1 [file vaccines-11-00528-s001.zip]

Archive with 1 entries (1 files):
- vaccines-2207305-supplementary.pdf
